# Supplementary material for: miR‐181a/b downregulation exerts a protective action on mitochondrial disease models
Source: EMBO Mol Med. 2019 Apr 12;11(5):e8734. doi: 10.15252/emmm.201708734 (PMC6505685; doi:10.15252/emmm.201708734)
Supplement: Supplementary file 3 — Source Data for Expanded View [file EMMM-11-e8734-s004.zip]

Archive with 4 entries (3 files):
- 8734_EV_source_data/
- 8734_EV_source_data/Source_Data_FigureEV1B.pdf
- 8734_EV_source_data/Source_Data_FigureEV3F.pdf
- 8734_EV_source_data/Source_Data_FigureEV5C.pdf
